# Supplementary material for: SARS-CoV-2 Variant of Concern 202012/01 Has about Twofold Replicative Advantage and Acquires Concerning Mutations
Source: Viruses. 2021 Mar 1;13(3):392. doi: 10.3390/v13030392 (PMC8000749; doi:10.3390/v13030392)
Supplement: Supplementary file 1 [file viruses-13-00392-s001.zip]

Archive with 2 entries (2 files):
- viruses-1091769--Grabowski_et_al_SuppFig1.pdf
- viruses-1091769--Grabowski_et_al_Data_File_S1.xlsx
